# Supplementary material for: Age-Related Trends of Caries Experience Among Preschool Children in Shenzhen, China: A Cross-Sectional Study
Source: Dent J (Basel). 2026 Mar 6;14(3):149. doi: 10.3390/dj14030149 (PMC13025272; doi:10.3390/dj14030149)
Supplement: Supplementary file 1 [file dentistry-14-00149-s001.zip]

Archive with 1 entries (1 files):
- dentistry-4042257-supplementary.pdf
